# Supplementary material for: Cash transfers do not increase traumatic injury and mortality: evidence from Alaska
Source: Am J Epidemiol. 2026 Jan 29;195(5):1342–8. doi: 10.1093/aje/kwag007 (PMC13149014; doi:10.1093/aje/kwag007)
Supplement: Web_Material_kwag007 [file web_material_kwag007.zip]

Archive with 1 entries (1 files):
- Trauma_AJE_appendix.docx
